# Supplementary material for: The Drosophila ZNRF1/2 homologue, detour, interacts with HOPS complex and regulates autophagy
Source: Commun Biol. 2024 Feb 15;7:183. doi: 10.1038/s42003-024-05834-1 (PMC10869362; doi:10.1038/s42003-024-05834-1)
Supplement: Supplementary file 3 — Supplementary Data 1 [file 42003_2024_5834_MOESM3_ESM.xlsx]

## Sheet: Figure 1
Figure 1
a	Morphology -4 h RPF
	Control	detourRi270	detourRiGD	Prism 8							Morphology 0 h RPF
	0.0453983	0.018722	0.0285738								Control	detourRi270	detourRiGD	Prism 8
	0.0337148	0.0299274	0.0250293	Dunnett's multiple comparisons test	Mean Diff.	95.00% CI of diff.	Significant?	Summary	Adjusted P Value		0.0416615	0.0165664	0.033229
	0.034112	0.0249635	0.0376768	Control vs detrRi270	26.47	18.76 to 34.19	Yes	****	<0.0001		0.0341727	0.0147651	0.0359538	Dunnett's multiple comparisons test	Mean Diff.	95.00% CI of diff.	Significant?	Summary	Adjusted P Value
	0.0442623	0.0197289	0.0359032	Control vs detrRiGD	18.92	11.61 to 26.22	Yes	****	<0.0001		0.0380917	0.0216745	0.0327382	Control vs detourRi270	22.47	17.34 to 27.60	Yes	****	<0.0001
	0.0419499	0.01834	0.0216264								0.0384029	0.0163059	0.0305852	Control vs detourRiGD	13.33	7.942 to 18.72	Yes	****	<0.0001
	0.0674017	0.0289584	0.0245284								0.0277996	0.0223121	0.0319488
	0.0719304	0.0231546	0.0377071								0.0357211	0.0246346	0.0223576
	0.0734459	0.0290874	0.0385724								0.0291886	0.0136519	0.0260185
	0.0496032	0.0251457	0.0331632								0.0378488	0.0370038	0.020364
	0.0447658	0.0159618	0.0372897								0.0327407	0.00902451	0.0154887
	0.0432807	0.0129966	0.0364902								0.0389924	0.0138948	0.0339222
	0.0302208	0.0444293	0.0268332								0.03289	0.0154279	0.0301348
	0.0358526	0.0270406	0.0401992								0.0269976	0.0158732	0.01876
	0.0429113	0.0229699	0.0217327								0.0287307	0.0126095	0.030317
	0.0535905	0.0365889	0.027658								0.0419398	0.0202501	0.0268838
	0.0669413	0.0256947	0.0281994								0.0280046	0.0182868	0.0188257
	0.0720063	0.021887	0.0411758								0.0391492	0.0116456	0.0222412
	0.043306		0.0344814								0.0306889	0.0172268	0.0200401
	0.0720367		0.0346964								0.0301121	0.0159036	0.0203159
	0.0634372		0.0343928								0.0350734	0.0141402
			0.0385015								0.0285182	0.010545
											0.0323005	0.0148966
											0.0563659
											0.0598775
											0.0454717
											0.0407305
											0.0572387
											0.0566265
											0.0535348
											0.0412011
											0.0362524
											0.0379298
											0.0463698
											0.0308888
											0.0596903
b	mCherry:Atg8a puncta number										0.049545
	Control	detrRi270	detrRiGD	Prism 8
	33	88.25	95.2
	33.8	96	110.14	Dunnett's multiple comparisons test	Mean Diff.	95.00% CI of diff.	Significant?	Summary	Adjusted P Value
	27.33	81.25	76.75	Control vs. 270	-37.05	-53.60 to -20.50	Yes	****	<0.0001
	25.25	51.2	82	Control vs. GD	-51.33	-67.88 to -34.79	Yes	****	<0.0001
	24.75	37.14	69
	33.14	30	86
	34.33	30	64.25
	20.5	57.6	74
	17	71.25	114
	27	97.71	128.17
	30.75	88.56	107.17
	22.5	60.4	58.08
	23.75	50.56	76.86
	25.5	119.5	67.44
	52	104.75	69.4
	61.2
	52.8
	41.43
	24.22
	67.67
d	mCherry:Atg8a intensity
	Control	detrRi270	Prism 8
	8.66	14.68
	9.65	19.67	Unpaired t test
	2.93	7.77	P value	<0.0001
	2.92	14.27	P value summary	****
	3.87	11.48	Significantly different (P < 0.05)?	Yes
	3.67	9.57	One- or two-tailed P value?	Two-tailed
	3.84	9.69	t, df	t=5.787, df=26
	3.67	10.51
	5.77	9.36
	4.59	9.5
	3.64	14.71
	8.14	10.9
	8.02	10.52
	8.79	16.87
e	Cell Size
	Control	689.236	500.128	388.427	534.593	649.885	596.392	816.033	677.023	576.655	798.617		Prism 8
		828.808	1286.14	1678.43	1292.93	985.136	1031.79	762.759	1058.81	1010.32	1055.43		Unpaired t test
		944.417	1441.2	1450.14	1380.84	1563.79	643.364	790.63	1302.82	1238.73	928.76	1330.74	P value	<0.0001
	Ri207	375	195	162	194	171	423	318	180	156	188		P value summary	****
		203	749	701	587	625	463	459	426	941	586		Significantly different (P < 0.05)?	Yes
		284	224	217	346	259	331	301	323	233	260		One- or two-tailed P value?	Two-tailed
		137	282	356	457	484	215	418	403				t, df	t=9.477, df=67

## Sheet: Figure 2
Figure 2
a	Morphology -4 h RPF
	Control	detour1	detourMiET	Prism 8
	0.0455476	0.0360424	0.0375528
	0.0344586	0.0319843	0.0410594	Dunnett's multiple comparisons test	Mean Diff.	95.00% CI of diff.	Significant?	Summary	Adjusted P Value
	0.0433389	0.0264107	0.0283689	Control vs detour1	9.471	4.859 to 14.08	Yes	****	<0.0001
	0.033859	0.0280071	0.0294391	Control vs detourMiET	7.059	2.388 to 11.73	Yes	**	0.0024
	0.0341424	0.0284018	0.0267978
	0.0490997	0.0361259	0.0294694
	0.0417754	0.0359108	0.0326522
	0.0398728	0.0426609	0.0462282
	0.0343827	0.0283588	0.0300893
	0.0508783	0.0296794	0.0278578
	0.0504254	0.0353188	0.0355566
	0.0272355	0.033611	0.0340057
	0.0440321	0.0267522	0.0327863
	0.0390278	0.0307648	0.0314504
		0.0288496	0.0415097
		0.0275036	0.0311949
		0.0287636	0.0337882
		0.0247535
b	Atg8a puncta number/cell
	Control			detour1			detourMiET			detourrev			Tukey's multiple comparisons test	Mean Diff.	95.00% CI of diff.	Significant?	Summary	Adjusted P Value
	Count	Cells	Puncta/cell	Count	Cells	Puncta/cell	Count	Cells	Puncta/cell	Count	Cells	Puncta/cell	Contol vs detourMiET	-191.5	-299.2 to -83.93	Yes	**	0.0011
	1133	6	188.833	947	4	236.75	2081	5	416.2	984	8	123	Control vs detour1	-130.6	-230.3 to -30.99	Yes	*	0.0105
	769	5	153.8	1880	6	313.333	1613	4	403.25	891	6	148.5	Control vs detourrev	11.27	-88.36 to 110.9	No	ns	0.9857
	1385	8	173.125	1204	4	301	1085	4	271.25	1159	6	193.167	detourMiET vs detour1	60.92	-46.69 to 168.5	No	ns	0.3669
	1034	6	172.333	1438	4	359.5				1070	6	178.333	detourMiET vs detourrev	202.8	95.20 to 310.4	Yes	***	0.0007
													detour1 vs detourrev	141.9	42.27 to 241.5	Yes	**	0.006
	Average Atg8a puncta size
	Control	detour1	detourMiET	detourrev	ANOVA summary
	10.1915	11.3371	13.8085	9.37347	F	3.117
	6.06238	7.92623	10.7491	6.75237	P value	0.0751
	7.93708	11.1484	12.7648	7.57255	P value summary	ns
		18.237		7.01926	Significant diff. among means (P < 0.05)?	No
					R squared	0.4832
c	GFP:Atg5 puncta
	Control			detour1			Prism 8
	Count	Cells	Puncta/cell	Count	Cells	Puncta/cell
	464	4	116	568	5	113.6	Unpaired t test
	441	4	110.25	732	4	183	P value	0.0039
	426	4	106.5	615	3	205	P value summary	**
	538	4	134.5	662	4	165.5	Significantly different (P < 0.05)?	Yes
	266	2	133	702	5	140.4	One- or two-tailed P value?	Two-tailed
	485	6	80.8333	652	4	163	t, df	t=3.226, df=22
	655	5	131	787	6	131.167
	257	2	128.5	743	5	148.6
	576	5	115.2	660	6	110
	468	5	93.6	354	3	118
	489	5	97.8	529	3	176.333
	472	4	118	446	4	111.5
d	ref(2)P puncta
	Control			detour1			Prism 8
	Count	Cells	Puncta/cell	Count	Cells	Puncta/cell
	1333	12	111.083	2577	10	257.7	Unpaired t test
	690	5	138	1284	8	160.5	P value	0.0106
	810	6	135	1399	7	199.857	P value summary	*
	1572	10	157.2	1854	7	264.857	Significantly different (P < 0.05)?	Yes
				1417	7	202.429	One- or two-tailed P value?	Two-tailed
							t, df	t=3.453, df=7
e	Atg8a, LAMP1 puncta
	Control									AVE	Prism 8
	red	12	20	17	22	22	23	22	17	19	Ctrl vs detr1 RED		Ctrl vs detr1 GREEN		Ctrl vs detr1 YELLOW
	green	13	17	27	21	31	27	19	18	22	Unpaired t test		Unpaired t test		Unpaired t test
	yellow	2	1	4	2	6	4	3	2	3	P value	0.0053	P value	0.0438	P value	0.8388
	detour1									AVE	P value summary	**	P value summary	*	P value summary	ns
	red	33	31	28	19	31	39	22	23	28	Significantly different (P < 0.05)?	Yes	Significantly different (P < 0.05)?	Yes	Significantly different (P < 0.05)?	No
	green	39	24	19	20	42	41	27	31	30	One- or two-tailed P value?	Two-tailed	One- or two-tailed P value?	Two-tailed	One- or two-tailed P value?	Two-tailed
	yellow	2	3	2	2	5	3	2	3	3	t, df	t=3.299, df=14	t, df	t=2.215, df=14	t, df	t=0.2072, df=14
f	TEM	PAS	AV	Prism 8
	Control #1	3	7		P value	Mean of Ctrl	Mean of detr1	Difference	SE of difference	t ratio	df	Adjusted P Value
	Control #2	1	4	AV	0.003038	4.4	7.8	-3.4	0.9747	3.488	16	0.006066
	Control #3	2	5	PAS	0.025533	1.4	3.8	-2.4	0.9747	2.462	16	0.025533
	Control #4	0	3
	Control #5	1	3
	detour1 #1	4	8
	detour1 #2	3	8
	detour1 #3	5	11
	detour1 #4	4	7
	detour1 #5	3	5
g	Eye size phenotype
	Control	detour1	Atg1	Atg1 detour1	Tukey's multiple comparisons test	Mean Diff.	95.00% CI of diff.	Significant?	Summary	Adjusted P Value
	0.105	0.118	0.08	0.101	Control vs detour1	-0.01155	-0.01640 to -0.006702	Yes	****	<0.0001
	0.101	0.119	0.08	0.101	Control vs Atg1	0.02474	0.01983 to 0.02965	Yes	****	<0.0001
	0.104	0.126	0.09	0.1	Control vs Atg1 detour1	0.006512	0.001370 to 0.01165	Yes	**	0.0073
	0.107	0.122	0.079	0.098	detour1 vs Atg1	0.03629	0.03138 to 0.04120	Yes	****	<0.0001
	0.106	0.119	0.081	0.095	detour1 vs Atg1 detour1	0.01806	0.01292 to 0.02320	Yes	****	<0.0001
	0.109	0.117	0.084	0.099	Atg1 vs Atg1 detour1	-0.01823	-0.02343 to -0.01302	Yes	****	<0.0001
	0.099	0.121	0.082	0.101
	0.108	0.126	0.082	0.093
	0.099	0.107	0.076	0.103
	0.104	0.127	0.075	0.107
	0.103	0.121	0.084	0.109
	0.12	0.114	0.072	0.091
	0.096	0.115	0.084	0.096
	0.1	0.113	0.087	0.104
	0.108	0.123	0.077	0.105
	0.104	0.102	0.08	0.088
	0.117	0.122	0.088
	0.11	0.114	0.086
	0.109	0.107	0.076
	0.11	0.117
h	Atg8a puncta/area
	Control	detour1	Atg1	Atg1 detour1	Tukey's multiple comparisons test	Mean Diff.	95.00% CI of diff.	Significant?	Summary	Adjusted P Value
	19.2332	50.1757	42.2045	29.0895	Control vs detour1	-30.44	-48.93 to -11.96	Yes	**	0.0028
	28.2109	49.1534	39.7125	8.29073	Control vs Atg1	-25.03	-43.52 to -6.547	Yes	**	0.0098
	9.72843	49.1693	50.3514	18.3706	Control vs Atg1 detour1	1.873	-15.42 to 19.16	No	ns	0.9858
				12.9872	detour1 vs Atg1	5.41	-13.07 to 23.89	No	ns	0.7984
					detour1 vs Atg1 detour1	32.31	15.02 to 49.61	Yes	**	0.0012
					Atg1 vs Atg1 detour1	26.9	9.614 to 44.20	Yes	**	0.0041

## Sheet: Figure 3
Figure 3
a	Atg8a puncta size
	Control	detour	ZNRF1	ZNRF2	Dunnett's multiple comparisons test	Mean Diff.	95.00% CI of diff.	Significant?	Summary	Adjusted P Value
	6.812	14.32	10.071	9.96	Control vs detour	-9.057	-14.10 to -4.015	Yes	**	0.0022
	4.653	13.689	11.164	9.427	Control vs ZNRF1	-5.069	-10.11 to -0.02776	Yes	*	0.0489
	4.853	15.479	10.29	16.564	Control vs ZNRF2	-6.544	-11.59 to -1.503	Yes	*	0.0144
b	Atg8a puncta size in clones
	Control	detour	Control	ZNRF1	Control	ZNRF2	Control vs detour		Control vs ZNRF1		Control vs ZNRF2
	5.22	22.075	5	15.75	14.78	18.911	Unpaired t test		Unpaired t test		Unpaired t test
	6.047	14.707	7.235	23.375	23.52	31.691	P value	0.0059	P value	0.0002	P value	<0.0001
	11.971	28.824	10.214	30.271	19.884	20.07	P value summary	**	P value summary	***	P value summary	****
	18.083	23.811	10.789	22.564	7	31.594	Significantly different (P < 0.05)?	Yes	Significantly different (P < 0.05)?	Yes	Significantly different (P < 0.05)?	Yes
	8.807	21.59	10.714	32.432	20.45	28.542	One- or two-tailed P value?	Two-tailed	One- or two-tailed P value?	Two-tailed	One- or two-tailed P value?	Two-tailed
	14.833	19.676	10.975	32.474	11.067	31.133	t, df	t=3.245, df=14	t, df	t=5.820, df=10	t, df	t=5.164, df=18
	23	34.6			10.85	21.24
	15.833	18.733			9.559	31.592
					10.412	36.95
					7	44.604
c'	eGFP:Atg5 puncta
	Control			ZNRF1			ZNRF2
	Count	Cells	Puncta/cell	Count	Cells	Puncta/cell	Count	Cells	Puncta/cell	ANOVA summary
	426	5	85.2	776	4	194	611	4	152.75	F	2.084
	614	5	122.8	532	4	133	372	3	124	P value	0.1415
	444	3	148	516	4	129	582	3	194	P value summary	ns
	449	3	149.667	549	4	137.25	613	3	204.333	Significant diff. among means (P < 0.05)?	No
	418	4	104.5	307	3	102.333	568	4	142	R squared	0.1185
	491	4	122.75	204	2	102	511	4	127.75
	382	4	95.5	543	5	108.6	777	4	194.25
	402	3	134	565	4	141.25	693	6	115.5
	576	7	82.2857	580	5	116	374	4	93.5
	315	3	105	852	5	170.4	498	5	99.6
	436	4	109	664	4	166	570	5	114
	423	3	141
d'	ref(2)P puncta
	Control			ZNRF1			ZNRF2			One-way ANOVA
	Count	Cells	Puncta/cell	Count	Cells	Puncta/cell	Count	Cells	Puncta/cell	Dunnett's multiple comparisons test	Mean Diff.	95.00% CI of diff.	Significant?	Summary	Adjusted P Value
	950	7	135.714	439	8	54.875	1017	10	101.7	Control vs. ZNRF1	57.89	29.48 to 86.31	Yes	***	0.0003
	532	5	106.4	425	7	60.7143	648	9	72	Control vs. ZNRF2	49.75	20.18 to 79.33	Yes	**	0.0016
	718	5	143.6	368	5	73.6	559	8	69.875
	778	6	129.667	713	8	89.125	248	7	35.4286
	727	7	103.857	185	4	46.25	248	8	31
	439	4	109.75	485	8	60.625	621	6	103.5
	712	7	101.714	322	8	40.25
e	Atg8a, LAMP1 puncta
	Control	1	2	3	4	5	6	7	8	9	AVE	One-way ANOVA
	red	24	18	24	18	13	18	24	17		20	Dunnett's multiple comparisons test	Mean Diff.	95.00% CI of diff.	Significant?	Summary	Adjusted P Value
	green	21	19	22	20	24	26	23	23		22	WT red vs. ZNRF1 red	1.701	-3.650 to 7.053	No	ns	0.6857
	yellow	3	0	3	2	2	2	5	2		2	WT red vs. ZNRF2 red	-0.8523	-5.995 to 4.291	No	ns	0.8996
	ZNRF1										AVE	Dunnett's multiple comparisons test	Mean Diff.	95.00% CI of diff.	Significant?	Summary	Adjusted P Value
	red	21	20	24	15	16	11	16			18	WT green vs. ZNRF1 green	-6.179	-9.539 to -2.818	Yes	***	0.0006
	green	26	30	29	34	23	29	28			28	WT green vs. ZNRF2 green	-3.5	-6.747 to -0.2534	Yes	*	0.034
	yellow	9	7	10	12	10	8	8			9	Dunnett's multiple comparisons test	Mean Diff.	95.00% CI of diff.	Significant?	Summary	Adjusted P Value
	ZNRF2										AVE	WT yellow vs. ZNRF1 yellow	-6.768	-8.871 to -4.665	Yes	****	<0.0001
	red	22	20	21	21	16	15	27	21	20	20	WT yellow vs. ZNRF2 yellow	-6.375	-8.407 to -4.343	Yes	****	<0.0001
	green	26	24	27	26	25	24	23	31	26	26
	yellow	8	7	10	9	7	6	12	9	10	9
f	Percentage of pale eye pigment area				Female 25oC
	Control	GFP		% pale	detour		% pale	ZNRF1		% pale	ZNRF2		% pale	One-way ANOVA
				0			0			0			0	Dunnett's multiple comparisons test	Mean Diff.	95.00% CI of diff.	Significant?	Summary	Adjusted P Value
	Atg1	GFP			detour			ZNRF1			ZNRF2			Atg1 vs Atg1 detour	-39.6	-47.57 to -31.62	Yes	****	<0.0001
		Eye area	Pale area	% pale	Eye area	Pale area	% pale	Eye area	Pale area	% pale	Eye area	Pale area	% pale	Atg1 vs Atg1 ZNRF1	-14.66	-22.63 to -6.686	Yes	***	0.0006
	1	96164	9225	9.59299	68880	40493	58.7877	83527	18133	21.7091	83832	28588	34.1015	Atg1 vs Atg1 ZNRF2	-17.71	-25.34 to -10.07	Yes	****	<0.0001
	2	86520	12354	14.2788	69034	35379	51.2487	82794	22459	27.1264	76566	26765	34.9568
	3	90542	13472	14.8793	62199	29055	46.713	80409	26465	32.913	81861	27805	33.9661
	4	92930	11703	12.5933	67254	35730	53.127	73670	23797	32.3022	70990	20445	28.7998
	5	94793	9470	9.99019	59033	29183	49.4351	87198	17942	20.5762	82822	16198	19.5576
	6										79125	22520	28.4613

## Sheet: Figure 4
Figure 4
a	LC3BII/I ratio
	Control	ZNRF1 KO	ZNRF2 KO	Uncorrected Fisher's LSD	Mean Diff.	95.00% CI of diff.	Significant?	Summary	Individual P Value
	1	3.39251	2.64193	Control vs ZNRF1 KO	-1.097	-2.031 to -0.1626	Yes	*	0.0262
	1	1.80503	2.47247	Control vs ZNRF2 KO	-1.272	-2.207 to -0.3380	Yes	*	0.0131
	1	1.18809	1.72994
	1	2.00195	2.245
	p62 levels
	Control	ZNRF1 KO	ZNRF2 KO	Uncorrected Fisher's LSD	Mean Diff.	95.00% CI of diff.	Significant?	Summary	Individual P Value
	1	2.02792	1.71483	Control vs ZNRF1 KO	-0.7978	-1.522 to -0.07405	Yes	*	0.0357
	1	1.9208	2.68629	Control vs ZNRF2 KO	-1.344	-2.068 to -0.6199	Yes	**	0.0039
	1	1.44483	2.63001
b	GABARAP puncta number/cell
	Control	ZNRF1 KO	ZNRF2 KO	Uncorrected Fisher's LSD	Mean Diff.	95.00% CI of diff.	Significant?	Summary	Individual P Value
	169	345.333	575.333	Control vs ZNRF1 KO	-212.2	-394.9 to -29.44	Yes	*	0.028
	188.5	581	619.5	Control vs ZNRF2 KO	-474.1	-671.5 to -276.7	Yes	***	0.0005
	261	430.333	896
	272.75	383.333
c	p62 intensity/cell
	Control	ZNRF1 KO	ZNRF2 KO	Uncorrected Fisher's LSD	Mean Diff.	95.00% CI of diff.	Significant?	Summary	Individual P Value
	34.27	62.3	50.4	Control vs ZNRF1 KO	-29.86	-58.17 to -1.559	Yes	*	0.0403
	30.41	96.1	79.06	Control vs ZNRF2 KO	-44.77	-70.32 to -19.22	Yes	**	0.0024
	39.08	46.58	108.51
	34.17	45.81	58.28
	26.24		67.72
			101.66
e	GFP-RFP-LC3 puncta
	Control							Dunnett's multiple comparisons test	Mean Diff.	95.00% CI of diff.	Significant?	Summary	Adjusted P Value
	red	4	3	1	0	4		Control yellow vs ZNRF1 KO yelllow	2.767	-8.278 to 13.81	No	ns	0.7611
	yellow	16	32	15	8	17		Control yellow vs ZNRF2 KO yellow	-0.15	-12.39 to 12.09	No	ns	0.9993
	ZNRF1 KO
	red	0	11	17	0	19	7	Dunnett's multiple comparisons test	Mean Diff.	95.00% CI of diff.	Significant?	Summary	Adjusted P Value
	yellow	30	11	13	12	14	9	Control red vs ZNRF1 KO red	-6.6	-17.25 to 4.048	No	ns	0.2468
	ZNRF1 KO							Control red vs ZNRF2 KO red	-21.35	-33.15 to -9.553	Yes	**	0.0013
	red	16	18	25	36
	yellow	16	22	14	19
f	LC3BII/I ratio
	Control	ZNRF1V5	ZNRF2V5	Uncorrected Fisher's LSD	Mean Diff.	95.00% CI of diff.	Significant?	Summary	Individual P Value
	1	0.483465	0.477212	Control vs ZNRF1V5	0.3372	0.004927 to 0.6695	Yes	*	0.0476
	1	0.785676	0.924633	Control vs ZNRF2V5	0.3498	0.01753 to 0.6821	Yes	*	0.042
	1	0.719166	0.548646
	p62 levels
	Control	ZNRF1V5	ZNRF2V5	Uncorrected Fisher's LSD	Mean Diff.	95.00% CI of diff.	Significant?	Summary	Individual P Value
	1	0.821693	0.715465	Control vs ZNRF1V5	0.2217	-0.01503 to 0.4585	No	ns	0.0618
	1	0.774469	0.73936	Control vs ZNRF2V5	0.3884	0.1517 to 0.6252	Yes	**	0.007
	1	0.738613	0.379903
g	GABARAP puncta/cell
	Control	ZNRF1V5	Control	ZNRF2V5	Unpaired t test Control vs ZNRF1V5		Unpaired t test Control vs ZNRF2V5
	249	166	293	126	P value	0.0042	P value	0.024
	150	88	197	115	P value summary	**	P value summary	*
	233	49	172	113	Significantly different (P < 0.05)?	Yes	Significantly different (P < 0.05)?	Yes
	140	68	174	134	One- or two-tailed P value?	Two-tailed	One- or two-tailed P value?	Two-tailed
	232				t, df	t=3.800, df=9	t, df	t=3.001, df=6
	258
	286
h	p62 intensity/cell
	Control	ZNRF1V5	Control	ZNRF2V5	Unpaired t test Control vs ZNRF1V5		Unpaired t test Control vs ZNRF2V5
	40.47	12.55	20.62	12.59	P value	0.0398	P value	0.0171
	27.1	10.49	38.32	9.65	P value summary	*	P value summary	*
	28.43	26.22	21.67	7.43	Significantly different (P < 0.05)?	Yes	Significantly different (P < 0.05)?	Yes
	21.37	9.86		7.54	One- or two-tailed P value?	Two-tailed	One- or two-tailed P value?	Two-tailed
					t, df	t=2.617, df=6	t, df	t=3.510, df=5

## Sheet: Figure 7
Figure 7
a	Atg8a puncta number/cell
	Control			dorRi			Unpaired t test
	Count	Cells	Puncta/cell	Count	Cells	Puncta/cell	P value	0.0002
	258	2	129	0	2	0	P value summary	***
	190	2	95	1	2	0.5	Significantly different (P < 0.05)?	Yes
	162	2	81	0	2	0	One- or two-tailed P value?	Two-tailed
	132	2	66	20	2	10	t, df	t=5.678, df=10
	211	2	105.5
	141	2	70.5
	339	2	169.5
	198	2	99
	Cell size
	Control	dorRi	Unpaired t test
	Cell size	Cell size	P value	<0.0001
	656.627	1579.13	P value summary	****
	890.777	1385.07	Significantly different (P < 0.05)?	Yes
	828.661	1306.93	One- or two-tailed P value?	Two-tailed
	743.291	1068.33	t, df	t=10.27, df=29
	740.311	1537.46
	974.095	1538.66
	854.724	1099.55
	1079.42	1774.5
	579.953	1527.23
	581.272	1161.79
	601.204	1303.75
	717.644	1662.13
	893.464	1625.91
	645.098	1685.19
	623.749	1413.99
	638.503
b	Atg8a puncta number/cell
	Control	ltRi#1	Paired t test
	Puncta/cell	Puncta/cell	P value	<0.0001
	180	0	P value summary	****
	118	0	Significantly different (P < 0.05)?	Yes
	188	0	One- or two-tailed P value?	Two-tailed
	89	0	t, df	t=10.50, df=10
	95	0
	217	0
	124	0
	164	0
	150	0
	85	0
	120	0
	Cell size
	Control	ltRi#1	Paired t test
	Cell size	Cell size	P value	0.0001
	1476.42	2127.7	P value summary	***
	828.26	1319.52	Significantly different (P < 0.05)?	Yes
	698.59	1086.64	One- or two-tailed P value?	Two-tailed
	813.693	2473.85	t, df	t=6.058, df=10
	766.018	2583.73	Number of pairs	11
	1090.37	1578.28
	911.863	1674.26
	610.686	2083.39
	1092.04	2890.95
	521.629	1259.19
	791.318	1727.23
e	Morphology
	Control	detour1	ltRi#2	detour1 ltRi#2	Tukey's multiple comparisons test	Mean Diff.	95.00% CI of diff.	Significant?	Summary	Adjusted P Value
	0.0363036	0.0311016	0.0390588	0.0531936	Control vs detour1	7944	2047 to 13841	Yes	**	0.0046
	0.0379224	0.0328584	0.0380952	0.0522036	Control vs ltRi	-3893	-10457 to 2671	No	ns	0.3937
	0.044466	0.0270168	0.0500652	0.038334	Control vs detour1 ltRi	-3850	-10023 to 2322	No	ns	0.3496
	0.0462516	0.0274932	0.0469356	0.0361788	detour1 vs ltRi	-11837	-18285 to -5389	Yes	****	<0.0001
	0.04074	0.0262668	0.0503712	0.0373224	detour1 vs detour1 ltRi	-11794	-17843 to -5746	Yes	****	<0.0001
	0.038586	0.03054	0.0431568	0.038832	ltRi vs detour1 ltRi	43.05	-6658 to 6744	No	ns	>0.9999
	0.0443232	0.039462	0.04896	0.0512748
	0.042324	0.0377256	0.040884	0.0476652
	0.0362856	0.0335748		0.0410916
	0.0419484	0.0294672		0.050382
	0.0396228	0.0359664
		0.0427692
f	Atg8a puncta number/cell
	Control			detour1			ltRi#2			detour1 ltRi#2			Tukey's multiple comparisons test	Mean Diff.	95.00% CI of diff.	Significant?	Summary	Adjusted P Value
	Count	Cells	Puncta/cell	Count	Cells	Puncta/cell	Count	Cells	Puncta/cell	Count	Cells	Puncta/cell	Control vs detour1	-107.8	-166.4 to -49.18	Yes	***	0.0003
	1098	5	219.6	1570	5	314	906	6	151	1208	8	151	Control vs ltRi	8.602	-50.02 to 67.23	No	ns	0.976
	848	4	212	803	3	267.667	1723	8	215.375	1206	7	172.286	Control vs detour1 ltRi	-17	-75.63 to 41.62	No	ns	0.8482
	819	5	163.8	1525	7	217.857	727	5	145.4	1296	6	216	detour1 vs ltRi	116.4	57.78 to 175.0	Yes	***	0.0001
	768	5	153.6	1212	5	242.4	650	4	162.5	1135	5	227	detour1 vs detour1 ltRi	90.8	32.18 to 149.4	Yes	**	0.0017
	386	3	128.667	1655	6	275.833	868	6	144.667	1017	6	169.5	ltRi vs detour1 ltRi	-25.6	-84.23 to 33.02	No	ns	0.6203
	618	5	123.6	991	3	330.333	915	7	130.714	1005	6	167.5

## Sheet: Figure 8 
Figure 8
	Eye phenotype
a	Control	Control	detour1	ZNRF1HA	ZNRF2	Atg1 IR	Dunnett's multiple comparisons test	Mean Diff.	95.00% CI of diff.	Significant?	Summary	Adjusted P Value
		13.8663	11.4032	5.10559	14.011	3.14024	Control vs detour1	7.327	3.714 to 10.94	Yes	****	<0.0001
		15.7989	9.85001	6.77583	16.2038	4.26502	Control vs ZNRF1	8.02	4.575 to 11.47	Yes	****	<0.0001
		20.6737	9.29918	6.00354	12.2465	6.24016	Control vs ZNRF2	1.211	-2.234 to 4.656	No	ns	0.7785
		16.8092	7.37139	7.09331	17.7284	5.93314	Control vs Atg1 IR	8.891	5.369 to 12.41	Yes	****	<0.0001
		13.693	7.1081	2.2214	14.049	2.94942
		11.0228	3.40918	8.87152	12.6633	2.97081
		9.4937	0.162532	8.80199	9.99789	12.5143
		14.0615	6.06135	8.85914	11.6084	5.36437
		14.2807	9.0917	6.71421	7.36707	3.94522
				5.96026	18.4303	7.88306
				3.89148	10.892
	lt RNAi	Control	detour1	ZNRF1HA	ZNRF2	Atg1 IR	Dunnett's multiple comparisons test	Mean Diff.	95.00% CI of diff.	Significant?	Summary	Adjusted P Value
		45.8602	18.2188	71.301	66.5841	20.2364	Control vs detour1	23.86	17.54 to 30.17	Yes	****	<0.0001
		45.1519	19.9301	55.5732	63.8063	22.8868	Control vs ZNRF1	-20.85	-27.02 to -14.69	Yes	****	<0.0001
		53.1261	18.9977	64.1351	66.4438	27.2493	Control vs ZNRF2	-21.71	-27.88 to -15.55	Yes	****	<0.0001
		42.1768	15.8309	59.2941	72.1883	25.2785	Control vs Atg1 IR	15.77	9.607 to 21.93	Yes	****	<0.0001
		35.0664	15.9966	64.6833	62.7407	35.0623
		42.3652	18.7333	64.2714	70.1149	26.8111
		41.0671	17.1379	74.2049	65.735	24.7865
		40.163	20.0916	62.8004	53.8271	34.3764
			28.4576	66.8093	67.7065	33.2375
				56.6962	59.1995	23.5891
	dor RNAi	Control	detour1	ZNRF1HA	ZNRF2	Atg1 IR	Dunnett's multiple comparisons test	Mean Diff.	95.00% CI of diff.	Significant?	Summary	Adjusted P Value
		48.9627	24.8183	55.959	57.9129	10.3102	Control vs detour1	25.81	20.14 to 31.47	Yes	****	<0.0001
		42.8197	23.5319	60.3598	59.4285	5.98568	Control vs ZNRF1	-16.04	-21.89 to -10.19	Yes	****	<0.0001
		46.993	18.8311	58.2498	70.4807	8.96495	Control vs ZNRF2	-11.94	-17.61 to -6.277	Yes	****	<0.0001
		51.8331	24.3693	69.4976	50.1868		Control vs Atg1 IR	39.98	31.86 to 48.09	Yes	****	<0.0001
		45.624	24.7514	61.1829	62.8298
		47.2882	18.8243	67.7142	61.3442
		45.329	20.2806	70.0571	62.2093
		55.9858	19.4893	72.4762	55.5759
		53.18	28.3865		63.0744
		45.9487
	Vps16a RNAi	Control	detour1	ZNRF1HA	ZNRF2	Atg1 IR	Dunnett's multiple comparisons test	Mean Diff.	95.00% CI of diff.	Significant?	Summary	Adjusted P Value
		31.019	35.8083	57.1835	66.5726	9.43901	Control vs detour1	16.96	9.849 to 24.08	Yes	****	<0.0001
		51.6723	31.2649	62.412	58.2786	7.6001	Control vs ZNRF1	-13.92	-20.70 to -7.135	Yes	****	<0.0001
		49.4206	31.6659	61.2248	57.2053	9.74301	Control vs ZNRF2	-11.15	-18.76 to -3.546	Yes	**	0.0023
		55.3162	35.473	62.3104	59.0987	10.1807	Control vs Atg1 IR	40.01	30.94 to 49.08	Yes	****	<0.0001
		49.6879	34.0529	63.8012	59.2374
		55.2628	35.5861	59.2666	57.1317
		55.6832	23.516	59.2222	65.3009
		34.9856	27.3249	65.1202
		60.2085	35.8889	69.2109
				71.5529
				63.5604
d
		Ub	VPS18	UB/VPS18		Ub to Control
	IgG	0	0	0	0.620632	0
	Control	12386.3	19957.5	0.620632	0.620632	1
	ZNRF1 KO	15042	19776.1	0.760613	0.620632	1.22554
	ZNRF2 KO	11926.3	36701.6	0.324953	0.620632	0.523583

## Sheet: Figure 9
Figure 9
b	ref(2)P relative level
	w1118	detourrev	detour1	detourMiET	Tukey's multiple comparisons test	Mean Diff.	95.00% CI of diff.	Significant?	Summary	Adjusted P Value
	1	0.542314	2.01989	3.20526	w1118 vs detourrev	0.3108	-0.7882 to 1.410	No	ns	0.8026
	1	0.841068	1.59463	2.02613	w1118 vs detour1	-0.9866	-2.086 to 0.1125	No	ns	0.0794
	1	0.684161	2.34514	1.85057	w1118 vs detourMiET	-1.361	-2.460 to -0.2616	Yes	*	0.0175
					detourrev vs detour1	-1.297	-2.396 to -0.1983	Yes	*	0.0224
					detourrev vs detourMiET	-1.671	-2.771 to -0.5724	Yes	**	0.0054
					detour1 vs detourMiET	-0.3741	-1.473 to 0.7249	No	ns	0.7049
	Atg8a relative level
	w1118	detourrev	detour1	detourMiET	ANOVA summary
	1	1.0515	2.31459	2.10612	F	1.358
	1	2.2739	2.84883	4.66791	P value	0.3233
	1	0.726794	0.775339	1.30749	P value summary	ns
					Significant diff. among means (P < 0.05)?	No
					R squared	0.3374
d	DptA transcript level
	1 d				21 d
	w1118	detourrev	detour1	detourMiET	w1118	detourrev	detour1	detourMiET
	1	0.876606	3.83706	7.46426	4.56305	2.88786	22.1618	33.5909
	1	0.737135	3.81055	2.54912	2.08493	3.13834	78.249	15.1369
	1	0.547147	1.50525	1.6358	0.784584	0.646176	7.1602	11.4716
	1	1.8025	40.2244	3.73213		1.48452	32.6724	3.78423
	Dro transcript level
	1 d				21 d
	w1118	detourrev	detour1	detourMiET	w1118	detourrev	detour1	detourMiET
	1	0.650671	1.70527	1.31039	2.73208	0.920188	2.92817	11.7942
	1	0.554785	1.04247	0.716978	0.566442	0.381565	19.1597	4.50023
	1	0.882703	1.16473	0.986233	1.01396	1.18921	5.09824	12.2101
	1	0.747425	5.93809	0.752623	0.63728	0.34151	4.37717	1.22264
	AttA transcript level
	1 d				21 d
	w1118	detourrev	detour1	detourMiET	w1118	detourrev	detour1	detourMiET
	1	0.432269	1.39474	5.35171	0.047039	0.109576	3.73213	3.27161
	1	0.358489	23.4254	10.4831	0.0401071	0.0987552	38.3193	19.4271
	1	0.432269	35.5062	20.1122	0.167241	0.100134	16.9123	37.5307
	1	0.444421	13.2691	44.0173	1.33793	0.220676
e	Survival proportions
	Comparison of Survival Curves			Data Summary
					w1118/Df	detrMiET/Df	detr1/Df	detrrev/Df
	Log-rank (Mantel-Cox) test (recommended)			Number of rows	264	264	264	264
	Chi square	103.3		# of blank lines	107	68	133	94
	df	3		# rows with impossible data	0	0	0	0
	P value	<0.0001		# censored subjects	0	0	0	0
	P value summary	****		# deaths/events	157	196	131	170
	Are the survival curves sig different?	Yes
				Median survival	38	36	33	43
	Logrank test for trend (recommended)
	Chi square	10.3
	df	1
	P value	0.0013
	P value summary	**
	Sig. trend?	Yes
	Gehan-Breslow-Wilcoxon test
	Chi square	85.19
	df	3
	P value	<0.0001
	P value summary	****
	Are the survival curves sig different?	Yes
f	Climbing defect
		w1118									detourMiET									detour1									detourrev
	Day1	2.2	2.2	0	2.2	2.2	0	2.2	0	0	0	0	4.4	2.2	8.9	0	6.7	6.7	0	4.4	14.3	2.2	20	15.6	6.7	8.9	13.3	0	0	6.7	0	0	0	0	0	0	2.2
	Day7	18.2	4.4	0	2.2	0	2.2	11.9	6.7	4.8	31.1	4.4	20	42.2	2.2	6.7	33.3	4.4	4.4	35.6	11.9	15.6	13.3	8.9	20	40	13.3	2.6	13.3	6.7	11.1	0	6.7	6.7	0	0	0
	Day21	14.8	4.8	9.5	5.6	11.1	21.4	21.2	0	8.3	59.5	13.3	24.4	72.2	19	11.9	40.5	11.1	11.1	46.7	12.8	23.1	88.9	72.2	60	54.2	14.3	9.5	6.7	6.7	6.7	9.5	31.1	0	23.8	4.4	22.2
	Uncorrected Fisher's LSD	Mean Diff.	95.00% CI of diff.	Significant?	Summary	Individual P Value
	Day1
	w1118 vs. detourMiET	-1.989	-14.19 to 10.21	No	ns	0.747
	w1118 vs. detour1	-8.267	-20.47 to 3.934	No	ns	0.1818
	w1118 vs. detourrev	0.2333	-11.97 to 12.43	No	ns	0.9698
	detourMiET vs. detour1	-6.278	-18.48 to 5.923	No	ns	0.3097
	detourMiET vs. detourrev	2.222	-9.979 to 14.42	No	ns	0.7185
	detour1 vs. detourrev	8.5	-3.701 to 20.70	No	ns	0.1699
	Day7
	w1118 vs. detourMiET	-10.92	-23.12 to 1.279	No	ns	0.0787
	w1118 vs. detour1	-12.31	-24.51 to -0.1103	Yes	*	0.048
	w1118 vs. detourrev	0.6556	-11.55 to 12.86	No	ns	0.9153
	detourMiET vs. detour1	-1.389	-13.59 to 10.81	No	ns	0.8217
	detourMiET vs. detourrev	11.58	-0.6230 to 23.78	No	ns	0.0626
	detour1 vs. detourrev	12.97	0.7659 to 25.17	Yes	*	0.0375
	Day21
	w1118 vs. detourMiET	-18.48	-30.68 to -6.277	Yes	**	0.0034
	w1118 vs. detour1	-31.67	-43.87 to -19.47	Yes	****	<0.0001
	w1118 vs. detourrev	-1.6	-13.80 to 10.60	No	ns	0.7952
	detourMiET vs. detour1	-13.19	-25.39 to -0.9881	Yes	*	0.0344
	detourMiET vs. detourrev	16.88	4.677 to 29.08	Yes	**	0.0072
	detour1 vs. detourrev	30.07	17.87 to 42.27	Yes	****	<0.0001

## Sheet: Sup Figure 1
Supplementary Figure 1
a	qRT-PCR
	Description	Mean	SEM		P value	P value summary	Significantly different (P < 0.05)?	One- or two-tailed P value?	t, df
	Control #1	0.459522	0.0159235	Control v detrRi 270	0.0013	**	Yes	Two-tailed	t=5.707, df=6
	Control #2	0.452735	0.018519	Control v detrRi GD	0.0103	*	Yes	Two-tailed	t=3.476, df=7
	Control #3	0.449158	0.00815234
	detrRi270 #1	0.0375107	0.0016796
	detrRi270 #2	0.10925	0.0022957
	Control #1	0.530625	0.0280387
	Control #2	0.76495	0.018258
	Control #3	0.456078	0.0235085
	detrRiGD #1	0.373478	0.0134936
	detrRiGD #2	0.330581	0.0181387
	detrRiGD #3	0.186436	0.0108806
b	Fat Body clone Atg8a puncta per cell
		Control			detrRi207		Prism 8
	Puncta	Cells	Puncta/cell	Puncta	Cells	Puncta/cell
	12	2	6	94	2	47	Unpaired t test
	2	3	0.666667	38	2	19	P value	0.002
	13	4	3.25	57	3	19	P value summary	**
	19	4	4.75	71	2	35.5	Significantly different (P < 0.05)?	Yes
	0	4	0	10	2	5	One- or two-tailed P value?	Two-tailed
	0	4	0	13	2	6.5	t, df	t=3.610, df=18
	0	4	0	28	4	7
	0	4	0	53	7	7.57143
	5	2	2.5	27	2	13.5
	21	3	7	31	1	31

## Sheet: Sup Figure 2
Supplementary Figure 2
b	qRT-PCR males 0-1day
	w1118	detrrev	detrMiET	detr1	Prism 8
	0.817695	0.823383	0.144549	0.000596841	Tukey's multiple comparisons test	Mean Diff.	95.00% CI of diff.	Significant?	Summary	Adjusted P Value
	0.858348	0.817695	0.0865474	0.000196884	w1118 vs. detrrev	0.01551	-0.2710 to 0.3021	No	ns	0.9984
	1.10163	1.14047	0.138661	0.000335741	w1118 vs. detrMiET	0.8686	0.5820 to 1.155	Yes	****	<0.0001
	1.22233	1.1564	0.156002	0.000596841	w1118 vs. detr1	0.9996	0.7130 to 1.286	Yes	****	<0.0001
					detrrev vs. detrMiET	0.853	0.5665 to 1.140	Yes	****	<0.0001
					detrrev vs. detr1	0.9841	0.6975 to 1.271	Yes	****	<0.0001
					detrMiET vs. detr1	0.131	-0.1555 to 0.4176	No	ns	0.5469
c	Anti-Atg8a puncta number
	w1118/Df			detr1/Df			detrMiET/Df			detrrev/Df			Prism 8
	Count	Cells	Puncta/cell	Count	Cells	Puncta/cell	Count	Cells	Puncta/cell	Count	Cells	Puncta/cell
	741	6	124	925	5	185	894	5	179	692	5	138
	699	6	117	721	4	180	803	4	201	451	4	113	Dunnett's multiple comparisons test	Mean Diff.	95.00% CI of diff.	Significant?	Summary	Adjusted P Value
	691	6	115	1567	6	261	1730	5	346	844	6	141	detr1/Df vs. w1118/Df	98.5	35.71 to 161.3	Yes	**	0.002
	525	5	105	560	3	187	1135	4	284	675	5	135	detrMiET/Df vs. w1118/Df	114.3	51.55 to 177.1	Yes	***	0.0005
	650	5	130	1042	5	208	1082	5	216	1310	7	187	detrrev/Df vs. w1118/Df	11	-49.50 to 71.50	No	ns	0.9383
	646	5	129	1451	5	290	902	5	180	733	7	105
										492	5	98
d	Eye area
	Control	detour1	Prism 8
	0.086	0.11
	0.092	0.115	Unpaired t test
	0.099	0.107	P value	<0.0001
	0.085	0.12	P value summary	****
	0.095	0.113	Significantly different (P < 0.05)?	Yes
	0.095	0.121	One- or two-tailed P value?	Two-tailed
	0.091	0.116	t, df	t=10.97, df=17
	0.087	0.119
	0.088	0.117
		0.11

## Sheet: Sup Figure 3
Supplementary Figure 3
a	Morphology 0 h RPF
	Control	detour	ZNRF1	ZNRF2	ANOVA summary
	0.04135	0.043505	0.037724	0.037549	F	1.524
	0.041523	0.049936	0.035537	0.036778	P value	0.226
	0.032362	0.033889	0.035459	0.047895	P value summary	ns
	0.032012	0.036083	0.03967	0.037696	Significant diff. among means (P < 0.05)?	No
	0.037475	0.045346	0.029678	0.03978	R squared	0.1185
	0.039406	0.048034	0.03143	0.037994
	0.035465	0.033752	0.039171	0.031359
	0.03059	0.034753	0.041872	0.037825
	0.030114	0.042831		0.040919
	0.045345	0.039472		0.032092
b	Atg8a puncta size
	Control	detour	ZNRF1	ZNRF2	T-test	P value	P value summary	Significantly different (P < 0.05)?	One- or two-tailed P value?	t, df
	10.737	5.263	8.279	14.158	Control vs detour	0.0235	*	Yes	Two-tailed	t=2.387, df=30
	14.239	6.091	6.164	8.547	Control vs ZNRF1	0.0002	***	Yes	Two-tailed	t=4.225, df=33
	10.66	6.314	6.971	9.847	Control vs ZNRF2	0.0026	**	Yes	Two-tailed	t=3.213, df=39
	8.636	11.03	7.347	18.335
	5.659	5.498	27.506	23.492
	8.332	15.954	25.265	13.609
	10.602	11.171	16.189	11.881
	12.111	21.647	27.332	12.074
	9.628	6.344	28.107	8.911
	7.891	9.693	26.461	10.522
	11.095	15.824	26.705	12.67
	5.779	10.66	12.765	11.562
	6.108	14.148	12.435	9.391
	7.951	19.95	12.541	7.589
	6.374	14.681	13.039	16.119
	9.428		21.617	28.407
	6.287		24.02	34.133
			39.174	39.84
				38.888
				29.603
				15.507
				11.203
				11.13
				7.482

[truncated: 3 more sheets: Sup Figure 4, Sup Figure 6, Sup Figure 7]
